# Supplementary material for: Mangosteen Pericarp Extract Supplementation Boosts Antioxidant Status via Rebuilding Gut Microbiota to Attenuate Motor Deficit in 6-OHDA-Induced Parkinson’s Disease
Source: Antioxidants (Basel). 2022 Dec 2;11(12):2396. doi: 10.3390/antiox11122396 (PMC9774421; doi:10.3390/antiox11122396)
Supplement: Supplementary file 1 [file antioxidants-11-02396-s001.zip]

Archive with 1 entries (1 files):
- antioxidants-2007133-supplementary.pdf
